# Supplementary material for: Precise automatic classification of 46 different pollen types with convolutional neural networks
Source: PLoS One. 2020 Jun 23;15(6):e0229751. doi: 10.1371/journal.pone.0229751 (PMC7310700; doi:10.1371/journal.pone.0229751)
Supplement: S1 File — (TXT) [file pone.0229751.s001.txt]

S1 File. Dataset. The full dataset is available for other researchers to improve our results in
https://doi.org/10.6084/m9.figshare.12370307.
